# Supplementary material for: Two Years of Expanded Newborn Screening in Russia: High-Throughput Detection of Inherited Metabolic Disorders by Tandem Mass Spectrometry with Next-Generation Sequencing Confirmation
Source: Int J Neonatal Screen. 2026 Mar 2;12(1):13. doi: 10.3390/ijns12010013 (PMC13027380; doi:10.3390/ijns12010013)
Supplement: Supplementary file 1 [file IJNS-12-00013-s001.zip]

Archive with 1 entries (1 files):
- IJNS-4100414-supplementary.pdf
